# Supplementary material for: Integrating Siderophore Substructures in Thiol-Based Metallo-β-Lactamase Inhibitors
Source: Molecules. 2023 Feb 20;28(4):1984. doi: 10.3390/molecules28041984 (PMC9962638; doi:10.3390/molecules28041984)
Supplement: Supplementary file 1 [file molecules-28-01984-s001.zip]

Archive with 1 entries (1 files):
- molecules-2070778-supplementary.pdf
